# Supplementary material for: Mendelian Randomization Analysis Identifies CpG Sites as Putative Mediators for Genetic Influences on Cardiovascular Disease Risk
Source: Am J Hum Genet. 2017 Oct 5;101(4):590–602. doi: 10.1016/j.ajhg.2017.09.003 (PMC5630190; doi:10.1016/j.ajhg.2017.09.003)
Supplement: Spreadsheet S1. Tables S9–S12 [file mmc2.xlsx]

## Sheet: Index
Supplementary Tables
Supplementary Table 9: List of annotation features used in functional analysis
Supplementary Table 10: Results of functional analysis for lead SNPs based on effect estimates on DNA methylation
Supplementary Table 11: Results of functional analysis using regulatory features for CpG sites
Supplementary Table 12: Enrichment analysis for lead mQTL & CpG sites

## Sheet: Table S9
Supplementary Table 9: List of annotation features used in functional analysis
EID - Roadmap epigenomics project ID, Tissue group - group tissue allocated to in Roadmap Epigenomics,Tissue - name of tissue type, Feature - type of regulatory feature, Source - resource annotation data obtained from
EID	Tissue group	Tissue	Feature	Source
E025	Mesench	Adipose Derived Mesenchymal Stem Cell Cultured Cells	H3K27me3	Roadmap Epigenomics
E025	Mesench	Adipose Derived Mesenchymal Stem Cell Cultured Cells	H3K36me3	Roadmap Epigenomics
E025	Mesench	Adipose Derived Mesenchymal Stem Cell Cultured Cells	H3K4me3	Roadmap Epigenomics
E025	Mesench	Adipose Derived Mesenchymal Stem Cell Cultured Cells	H3K9me3	Roadmap Epigenomics
E025	Mesench	Adipose Derived Mesenchymal Stem Cell Cultured Cells	H3K4me1	Roadmap Epigenomics
E025	Mesench	Adipose Derived Mesenchymal Stem Cell Cultured Cells	H3K9ac	Roadmap Epigenomics
E063	Adipose	Adipose Nuclei	H3K9ac	Roadmap Epigenomics
E063	Adipose	Adipose Nuclei	H3K27me3	Roadmap Epigenomics
E063	Adipose	Adipose Nuclei	H3K36me3	Roadmap Epigenomics
E063	Adipose	Adipose Nuclei	H3K4me1	Roadmap Epigenomics
E063	Adipose	Adipose Nuclei	H3K4me3	Roadmap Epigenomics
E063	Adipose	Adipose Nuclei	H3K27ac	Roadmap Epigenomics
E063	Adipose	Adipose Nuclei	H3K9me3	Roadmap Epigenomics
E065	Heart	Aorta	H3K27ac	Roadmap Epigenomics
E065	Heart	Aorta	H3K27me3	Roadmap Epigenomics
E065	Heart	Aorta	H3K4me1	Roadmap Epigenomics
E065	Heart	Aorta	H3K36me3	Roadmap Epigenomics
E065	Heart	Aorta	H3K9me3	Roadmap Epigenomics
E065	Heart	Aorta	H3K4me3	Roadmap Epigenomics
E083	Heart	Fetal Heart	H3K9me3	Roadmap Epigenomics
E083	Heart	Fetal Heart	H3K27me3	Roadmap Epigenomics
E083	Heart	Fetal Heart	H3K4me1	Roadmap Epigenomics
E083	Heart	Fetal Heart	DNase.macs2	Roadmap Epigenomics
E083	Heart	Fetal Heart	H3K9ac	Roadmap Epigenomics
E083	Heart	Fetal Heart	H3K4me3	Roadmap Epigenomics
E083	Heart	Fetal Heart	H3K36me3	Roadmap Epigenomics
E095	Heart	Left Ventricle	H3K4me3	Roadmap Epigenomics
E095	Heart	Left Ventricle	H3K27me3	Roadmap Epigenomics
E095	Heart	Left Ventricle	H3K36me3	Roadmap Epigenomics
E095	Heart	Left Ventricle	H3K9me3	Roadmap Epigenomics
E095	Heart	Left Ventricle	H3K4me1	Roadmap Epigenomics
E095	Heart	Left Ventricle	H3K27ac	Roadmap Epigenomics
E104	Heart	Right Atrium	H3K36me3	Roadmap Epigenomics
E104	Heart	Right Atrium	H3K9me3	Roadmap Epigenomics
E104	Heart	Right Atrium	H3K4me1	Roadmap Epigenomics
E104	Heart	Right Atrium	H3K4me3	Roadmap Epigenomics
E104	Heart	Right Atrium	H3K27me3	Roadmap Epigenomics
E104	Heart	Right Atrium	H3K27ac	Roadmap Epigenomics
E105	Heart	Right Ventricle	H3K9me3	Roadmap Epigenomics
E105	Heart	Right Ventricle	H3K4me1	Roadmap Epigenomics
E105	Heart	Right Ventricle	H3K27me3	Roadmap Epigenomics
E105	Heart	Right Ventricle	H3K27ac	Roadmap Epigenomics
E105	Heart	Right Ventricle	H3K36me3	Roadmap Epigenomics
E105	Heart	Right Ventricle	H3K4me3	Roadmap Epigenomics
N/A	N/A	Enhancer regions	Enhancers	Illumina
N/A	N/A	Promoter regions	Promoters	Ensembl
N/A	N/A	Regions flanking promoters	Promoter_flanks	Ensembl
N/A	N/A	Transcriptional repressor CTCF	CTCF	Ensembl
N/A	N/A	Open chromatin regions	Open_Chromatin	Ensembl
N/A	N/A	Transcription factor binding sites	TF_binding	Ensembl

## Sheet: Table S10
Supplementary Table 10: Results of functional analysis for lead SNPs based on effect estimates on DNA methylation
SNP - Single nucleotide polymorphism, CHR - Chromosome, BP - Base position, Gene - likely impacted gene, Consequence - consequence according to the variant effect predictor, remaining columns are Yes/No referring to whether SNP resides in relevant regulatory feature described in Table S7
SNP	CHR	BP	Gene	Consequence	CTCF	Enhancer	Open_Chromatin	Promoter_Flank	Promoter	TF_Binding_Site	E025_H3K36me3	E025_H3K4me3	E025_H3K9me3	E025_H3K4me1	E025_H3K9ac	E063_H3K9ac	E063_H3K27me3	E063_H3K36me3	E063_H3K4me1	E063_H3K4me3	E063_H3K27ac	E063_H3K9me3	E065_H3K27ac	E065_H3K27me3	E065_H3K4me1	E065_H3K36me3	E065_H3K9me3	E065_H3K4me3	E083_H3K9me3	E083_H3K27me3	E083_H3K4me1	E083_DNase.macs2	E083_H3K9ac	E083_H3K4me3	E083_H3K36me3	E095_H3K4me3	E095_H3K27me3	E095_H3K36me3	E095_H3K9me3	E095_H3K4me1	E095_H3K27ac	E104_H3K36me3	E104_H3K9me3	E104_H3K4me1	E104_H3K4me3	E104_H3K27me3	E104_H3K27ac	E105_H3K9me3	E105_H3K4me1
rs200533593	9	136145419	ABO	deletion variant	No	No	No	No	No	No	No	No	No	No	No	No	No	No	No	No	No	No	No	No	No	No	No	No	No	No	No	No	No	No	No	No	No	No	No	No	No	No	No	No	No	No	No	No	No
rs6737082	2	25138040	ADCY3	intergenic variant	No	No	No	No	No	No	No	No	No	No	No	No	No	No	No	No	No	No	No	No	No	No	No	No	No	No	No	No	No	No	No	No	No	No	No	No	No	No	No	No	No	No	No	No	No
rs169109	3	186525798	ADIPOQ	non coding transcript variant	No	No	No	No	No	No	No	No	No	No	No	No	No	No	No	No	No	No	No	No	No	No	No	No	No	No	No	No	No	No	No	No	No	No	No	No	No	No	No	No	No	No	No	No	No
rs266772	3	186546540	ADIPOQ	intergenic variant	No	No	No	No	No	No	No	No	No	No	No	No	No	No	No	No	No	No	No	No	No	No	No	No	No	No	No	No	No	No	No	No	No	No	No	No	No	No	No	No	No	No	No	No	No
rs688456	11	116722551	APOA1	non coding transcript variant	No	No	No	Yes	No	No	No	No	No	Yes	No	No	No	Yes	Yes	No	No	No	No	No	No	Yes	No	No	No	No	No	No	No	No	No	No	No	No	No	No	No	No	No	Yes	No	No	No	No	Yes
rs541041	2	21294975	APOB	intergenic variant	No	No	No	No	No	No	No	No	No	No	No	No	No	No	No	No	No	No	No	No	No	No	No	No	No	No	No	No	No	No	No	No	No	No	No	No	No	No	No	No	No	No	No	No	No
rs174559	11	61581656	FADS1	NMD transcript variant	No	No	No	No	No	No	No	No	No	No	No	No	No	No	No	No	No	No	No	No	No	No	No	No	No	No	No	No	Yes	No	No	No	No	No	No	No	No	Yes	No	No	No	No	No	No	No
rs10908837	1	154397933	IL6R	regulatory region variant	No	No	No	No	No	No	No	No	No	Yes	No	No	No	No	No	No	No	No	No	No	Yes	No	No	No	No	No	No	No	No	No	No	No	No	No	No	No	No	No	No	No	No	No	No	No	No
rs6693842	1	66078405	LEPR	intergenic variant	No	No	No	No	No	No	No	No	No	No	No	No	No	No	No	No	No	No	No	No	No	No	No	No	No	No	No	No	No	No	No	No	No	No	No	No	No	No	No	No	No	No	No	No	No
rs646776	1	109818530	SORT1	regulatory region variant	No	No	No	Yes	No	No	No	No	No	Yes	No	No	No	No	No	No	No	No	No	No	No	No	No	No	No	No	No	No	No	No	No	No	No	No	No	No	No	No	No	Yes	No	No	Yes	No	Yes
[truncated: 4 more columns]

## Sheet: Table S11
Supplementary Table 11: Results of functional analysis using regulatory features for CpG sites
SiteID - ID of CpG site according to 450K array, CHR - Chromosome, BP - Base position, Gene - likely impacted gene, Location - location accordign to Illumina 450K annotation file, remaining columns are Yes/No referring to whether CpG resides in relevant regulatory feature described in Table S7
SiteID	CHR	BP	Gene	Location	CTCF	Enhancer	Open_Chromatin	Promoter_Flank	Promoter	TF_Binding_Site	E025_H3K36me3	E025_H3K4me3	E025_H3K9me3	E025_H3K4me1	E025_H3K9ac	E063_H3K9ac	E063_H3K27me3	E063_H3K36me3	E063_H3K4me1	E063_H3K4me3	E063_H3K27ac	E063_H3K9me3	E065_H3K27ac	E065_H3K27me3	E065_H3K4me1	E065_H3K36me3	E065_H3K9me3	E065_H3K4me3	E083_H3K9me3	E083_H3K27me3	E083_H3K4me1	E083_DNase.macs2	E083_H3K9ac	E083_H3K4me3	E083_H3K36me3	E095_H3K4me3	E095_H3K27me3	E095_H3K36me3	E095_H3K9me3	E095_H3K4me1	E095_H3K27ac	E104_H3K36me3	E104_H3K9me3	E104_H3K4me1	E104_H3K4me3	E104_H3K27me3	E104_H3K27ac	E105_H3K9me3	E105_H3K4me1
cg21160290	9	136149941	ABO	Gene Body	No	No	No	Yes	No	No	No	No	No	No	No	No	Yes	No	Yes	Yes	No	No	No	No	No	No	No	No	No	No	No	No	No	No	No	Yes	No	No	No	No	No	No	No	No	No	No	No	No	No
cg01884057	2	25150051	ADCY3		No	Yes	No	Yes	No	No	No	Yes	No	Yes	Yes	Yes	No	No	Yes	Yes	Yes	No	No	No	No	No	No	No	No	No	Yes	No	No	No	No	No	No	No	No	Yes	No	No	No	No	No	No	Yes	No	No
cg05578595	3	186542905	ADIPOQ		No	No	No	No	No	No	No	Yes	No	Yes	Yes	Yes	Yes	No	Yes	Yes	No	No	No	No	No	No	No	No	No	Yes	Yes	No	No	No	No	No	No	No	No	No	No	No	No	No	No	No	No	No	No
cg04087571	11	116723030	APOA1	Gene Body	No	Yes	No	Yes	No	No	No	No	No	Yes	No	No	No	No	Yes	No	No	No	Yes	No	No	No	No	No	No	No	Yes	No	No	No	No	No	No	No	No	Yes	Yes	No	No	Yes	No	No	Yes	No	Yes
cg25035485	2	21266500	APOB	Gene Body	No	Yes	No	Yes	No	No	No	Yes	No	No	No	No	No	No	Yes	Yes	No	No	Yes	No	No	No	No	No	No	No	Yes	No	No	No	No	No	No	No	No	No	No	No	No	No	No	No	No	No	No
cg19610905	11	61596333	FADS1	Gene Body	No	No	No	No	Yes	No	No	Yes	No	No	Yes	Yes	No	No	Yes	Yes	Yes	No	Yes	No	No	No	No	Yes	No	No	No	Yes	Yes	Yes	No	Yes	No	No	No	No	Yes	Yes	No	No	Yes	No	Yes	No	No
cg02856953	1	154474530	IL6R	TSS200;5'UTR;TSS200;1stExon	No	Yes	No	Yes	No	No	No	Yes	No	No	No	Yes	No	No	No	Yes	No	No	No	No	No	No	No	No	No	No	No	No	No	No	No	Yes	No	No	No	No	Yes	No	No	No	Yes	No	Yes	No	No
cg04111102	1	66153794	LEPR		Yes	Yes	No	No	No	Yes	No	No	No	Yes	No	No	No	No	Yes	No	No	No	No	No	No	No	No	No	No	No	Yes	Yes	No	No	No	No	No	No	No	Yes	No	No	No	No	No	No	No	No	Yes
cg00908766	1	109817496	SORT1	3'UTR	No	Yes	No	Yes	No	No	No	No	No	Yes	No	No	No	No	Yes	No	No	No	No	No	No	No	No	No	No	No	No	No	No	No	No	No	No	No	No	No	No	No	No	No	No	No	No	No	No
[truncated: 4 more columns]

## Sheet: Table S12
Supplementary Table 12: Enrichment analysis for lead mQTL & CpG sites
EID - Roadmap epigenomics project ID, Tissue - name of tissue type, Feature - type of regulatory feature, mQTL enrichment P/CpG enrichment P - P-value from enrichment analysis (N/As are the result of an insufficient number of SNPs/CpGs annotated for this feature to undertake enrichment)
EID	Tissue	Feature	mQTL enrichment P	CpG enrichment P
E025	Adipose Derived Mesenchymal Stem Cells	E025_H3K4me3	N/A	0.229775
E025	Adipose Derived Mesenchymal Stem Cells	E025_H3K4me1	0.0088	0.00379962
E025	Adipose Derived Mesenchymal Stem Cells	E025_H3K9ac	N/A	0.619465
E063	Adipose Nuclei	E063_H3K9ac	N/A	0.239571
E063	Adipose Nuclei	E063_H3K27me3	N/A	0.337149
E063	Adipose Nuclei	E063_H3K4me1	N/A	0.00029997
E063	Adipose Nuclei	E063_H3K4me3	N/A	0.080611
E063	Adipose Nuclei	E063_H3K27ac	N/A	0.812247
E065	Aorta	E065_H3K27ac	N/A	0.220598
E083	Fetal Heart	E083_H3K4me1	N/A	0.00569943
E083	Fetal Heart	E083_DNase.macs2	N/A	0.901855
E095	Left Ventricle	E095_H3K4me3	N/A	0.539517
E095	Left Ventricle	E095_H3K4me1	N/A	0.0616067
E095	Left Ventricle	E095_H3K27ac	N/A	0.493118
E104	Right Atrium	E104_H3K36me3	N/A	0.561964
E104	Right Atrium	E104_H3K4me1	0.0057	N/A
E104	Right Atrium	E104_H3K4me3	N/A	0.864024
E104	Right Atrium	E104_H3K27ac	N/A	0.141136
E105	Right Ventricle	E105_H3K4me1	0.0245	0.535616
E105	Right Ventricle	E105_H3K27ac	N/A	0.544983
E105	Right Ventricle	E105_H3K4me3	N/A	0.721019
N/A	N/A	Enhancer	N/A	0.0019998
N/A	N/A	Promoter_Flank	0.0103	0.00029997
